# Supplementary material for: Gut microbiota varies by opioid use, circulating leptin and oxytocin in African American men with diabetes and high burden of chronic disease
Source: PLoS One. 2018 Mar 29;13(3):e0194171. doi: 10.1371/journal.pone.0194171 (PMC5875756; doi:10.1371/journal.pone.0194171)
Supplement: S1 File — The bio-clinical subjects characteristics. (XLSX) [file pone.0194171.s001.xlsx]

## Sheet: Data
ID	Age	SBP	DBP	Ht	BW	BMI	Waist	Hip	WHR	Total Fat %	Android Fat %	Gynoid Fat %	A/G Fat ration	Charlson index	Number of all meds	A1C	FPG	Fasting insulin	Fasting C-peptide	Fasting Proinsulin	OGIS	Insulinogenic index	AUC glucose	AUC insulin	TC	Triglyceride	HDL	LDL	Creatinine	AST	ALT	Testosterone	Leptin	Oxytocin pg/mg creatinine	CRP	25OHD	PTSD	HTN	HL=Hyperlipidemia	CVD	Opioid=Substance	Depression	Other Psych	Any Psychiatric disorder	OSA Obstructive Sleep Apnea	Smoker 0=No, 1=yes	T2D 1=No, 2=Yes	Metformin 1=No, 2=Yes
2001	55	156	100	172.7	76.3182	26.0191	90	97	0.927835					2	4	5.3	77	2.64	< 33.1	12	547.711	1.00405	14830	5160.6	169	214	49	77	1.16	17	23	429	4.101	14.2024	0.841	19	0	1	0	0	1	1	0	1	0	1	1	1
2002	57	156	89	182.9	87.8636	26.7073	90	100	0.9	38.4	39.2	41.1	0.95	1	2	5.6	84	3	84.4	14	511.828	0.464127	18450	3441	169	54	57	101	1.03	21	16	244	28.419	8.85013	5.56	18	1	0	0	0	1	0	0	1	0	1	1	1
2003	44	113	70	182.9	92.3182	28.0614	99	105	0.942857	26.4	34	26.6	1.28	1	14	5.2	82	8.61	< 33.1	10.7	478.786	3.38976	17355	10377.3	112	96	38	55	1.2	26	54	387	7.507	6.04283	0.266	21	0	1	1	1	1	1	1	1	1	0	1	1
2004	45	131	82	170.2	70.6364	24.7947	78	88	0.886364	13.7	10.5	13.8	0.76	0	5	4.7	95	6.89	< 33.1	8.8	381.553	0.749167	18030	3950.65	142	161	34	76	1.01	12	16	155	5.093	20.5993	12.9	21	1	1	1	0	1	0	1	1	1	1	1	1
2005	59	121	69	172.7	82.0455	27.9717	90	98	0.918367	25.4	30.5	27.2	1.12	2	15	5.6	112	6.21	< 33.1	8.7	393.443	1.61917	17610	5731.5	167	67	66	88	0.93	13	21	515	6.099	13.8241	0.52	14	0	1	1	0	1	0	0	1	0	0	1	1
2006	68	145	82	178	73.4545	23.5737	89	93	0.956989	36.7	48.8	34.9	1.4	2	5	5	92	7.18	< 33.1	14.5	382.764	0.879167	23145	21611.4	149	111	39	88	0.98	21	33	247	9.461	6.10117	16.1	16	0	1	0	0	0	0	0	0	0	1	1	1
2007	36	121	66	175.3	61.8182	20.4551	69	79	0.873418	14.6	8	16.2	0.49	0	7	5	79	4.15	< 33.1	<7.5	549.298	0.848235	17895	9112	158	58	45	101	1.05	14	24	605	1.748	5.57035	25.6	20	1	0	0	0	0	0	1	1	0	0	1	1
2008	56	123	76	185.4	75.2727	22.2673	82	90	0.911111					4	10	4.9	86	12.82	114	13.8	540.676	1.145	15860	5317	177	72	59	104	1.29	24	26	355	3.761	9.04032	0.978	24	0	1	1	1	0	0	0	0	0	0	1	1
2009	55	107	53	170	70.8636	24.933	76	85	0.894118	18.6	15.9	20.8	0.77	7	1	5	89	4.96	357	13.1	436.946	0.395472	21575	5761	205	110	30	153	1.07	15	18	484	2.949	7.25552	0.587	14	1	1	0	0	1	1	1	1	0	0	1	1
2010	45	126	87	170.2	80.7273	28.3367	92	98	0.938776	26.9	30.8	28.8	1.07	0	1	5.3	90	9.04	101	59.8	458.795	2.58725	17970	8372	164	111	57	85	1.13	15	27	357	18.303	0.844687	1.93	13	1	0	0	0	1	0	0	1	0	1	1	1
2011	44	121	80	180	96	30.1283	91	97	0.938144	27.8	36.6	26.5	1.38	0	0	5	97	7.78	< 33.1	<21.3	472.261	1.253	17290	3617	137	72	58	65	0.96	11	11	798	5.77	6.70844	0.391	15	0	0	0	0	0	1	0	1	0	0	1	1
2012	56	155	101	165.1	74.1818	27.6727	92	100	0.92	34.9	45.8	33.4	1.37	2	15	5.2	89	8.36	184	15.4	519.876	0.527253	23020	7216	191	226	40	106	0.85	21	25	164	7.615	17.0702	7.7	13	0	1	1	0	1	1	0	1	0	1	1	1
2013	58	121	80	175	96	31.8745	91	97	0.938144	25.8	31.8	28.2	1.13	4	14	5.6	91	6.33	< 33.1	12.1	472.827	0.889167	15555	2230	150	47	55	86	0.88	16	15	169	6.566	19.0336	1.53	9	1	1	0	1	1	1	1	1	0	1	1	1
2014	58	104	59	172.7	85.9091	29.2889	91	95	0.957895	33.2	46.6	27.6	1.68	1	12	5.6	84	12.93	179	15.2	480.832	3.3	17025	10155	188	125	49	114	1.18	15	40	376	17.243	5.47983	0.697	14	0	1	1	0	0	0	0	0	0	0	1	1
2015	48	125	61	180.3	76.4545	23.9145	82	96	0.854167	23.7	29.5	23.5	1.26	1	0	5	115	21.78	249	15.3	334.924	0.934375	26505	13091	218	93	83	116	0.87	39	59	709	5.024	8.34228	0.374	7	0	1	1	0	0	0	0	0	0	0	1	1
2016	58	137	90	167.6	78.0909	28.2684	82	98	0.836735	25.4	32.7	23.6	1.38	2	5	5.1	105	5.65	< 33.1	14.8	433.008	0.364359	36780	5763	177	83	48	112	0.87	38	44	400	5.666	10.1299	5.46	11	0	0	1	1	0	1	0	1	0	0	1	1
2017	56	127	61	175.3	75.2727	24.9071	79	85	0.929412	18.6	18.6	21.6	0.86	1	0	5.1	84	6.27	74.8	10.1	529.958	2.462	13905	9318	146	56	55	80	1.1	23	26	498	3.349	4.15477	0.947	19	0	0	0	0	0	0	0	0	0	0	1	1
2018	55	133	81	182.9	99.2273	30.1615	103	105	0.980952	35.3	44.7	36.1	1.24	3	10	5.1	83	10.07	126	13.4	429.11	0.85375	24045	16773	231	98	123	88	1.35	31	35	412	30.72	4.76378	4.58	9	0	1	1	0	0	0	0	0	1	1	1	1
2019	57	122	64	175.3	90.4091	29.9156	94	104	0.903846	29.3	36.5	29.3	1.25	1	15	5.6	94	13.22	165	29.1	348.848	1.61673	24970	17588	172	87	49	106	1.05	27	39	354	15.747	9.31675	0.919	20	0	1	1	0	0	1	0	1	0	0	1	1
2020	52	120	80	170.2	80	28.0815	92	96	0.958333	25.5	35.4	19.3	1.83	1	8	5	91	6.66	65.9	13.1	515.642	1.09929	18230	5177	126	60	41	73	1.3	23	15	386	5.666	8.32056	10.4	16	1	1	0	0	1	1	0	1	1	0	1	1
2021	63	104	63	173	66.3636	22.5469	80	89	0.898876	14.5	13.5	17.6	0.77	3	9	5.4	105	7.33	170	7.7	352.656	0.927541	29995	18440	199	136	52	120	1.21	23	31	572	3.606	11.5895	6.61	24	0	1	1	1	1	0	0	1	0	1	1	1
2022	55	114	81	175.3	79.6364	26.351	83	96	0.864583	24.5	30.9	24.6	1.26	2	15	5.2	90	7.9	181	<7.5	496.927	1.02732	17990	6479	140	61	53	75	1.17	26	21	379	8.341	10.0534	0.81	22	1	1	0	1	0	1	0	1	1	1	1	1
2023	57	140	70	177.8	111.136	35.7472	112	107	1.04673	37	47.5	34.1	1.39	1	0	5.4	157	15.82	303	20.6	308.035	0.393617	36470	7058	296	487	56	184	0.71	62	79	154	15.74	17.8883	5.65	10	0	0	0	0	0	0	0	0	0	0	1	1
2024	58	121	80	178	71.0455	22.8005	85	95	0.894737	22.8	26.8	21.7	1.24	3	20	5.8	98	5.04	42	<7.5	398.693	0.323889	22710	3686	106	52	47	49	0.8	28	39	416	2.873	31.0534	12.9	12	0	1	0	0	1	0	0	1	1	1	1	1
2025	54	134	92	183	99.0909	29.3419	108	109	0.990826	37.1	45.3	42.3	1.07	2	10	5.1	90	15.62	175	17.8	439.065	2.75864	18755	15264	187	62	71	104	1.12	43	20	574	21.203	11.6432	4.03	14	0	1	0	0	1	0	0	1	0	1	1	1
2026	49	135	90	173	86.3636	25.5325	85	86	0.988372	27.1	27.8	29.3	0.95	0	4	5.4	92	7.75	143	8.5	461.548	1.83143	15360	3570	157	57	55	91	0.9	14	20	466	11.646		2.79	22	0	0	0	0	0	1	0	1	0	0	1	1
2027	63	103	59	179	80.4545	25.5325	83	95	0.873684	16.8	14.4	18.8	0.76	2	9	5.6	73	2.24	69.5	8.4	558.113	0.454255	15020	2336	196	48	87	99	1.2	15	20	358	2.491		3.77	11	1	0	0	0	1	1	0	1	0	1	1	1
2028	63	139	84	188	98.3182	28.2857	96	101	0.950495	29.2	32.6	31.6	1.03	3	2	5.4	94	9.54	374	11.3	428.961	1.77722	22425	16135	175	68	41	120	0.69	22	14	240	8.309	5.93857	22.8	11	0	1	1	0	0	0	1	1	0	0	1	1
2029	54	128	84	170.1	79.5455	27.9547	84	96	0.875	22.1	25.6	26.1	0.98	2	3	5.9	65	3.29	167	7.5	609.198	0.521594	18540	3888	173	91	63	92	1.01	27	42	271	4.529		2.72	17	0	0	0	0	1	0	0	1	0	0	1	1
2030	49	140	88	190	97.2727	27.3989	92	99	0.929293	24	30	25.8	1.16	1	7	5.1	108	11.37	798	17.8	357.405	0.351556	29355	16383	156	68	83	59	1.1	46	90	441	10.754	1.80713	0.465	17	0	1	1	0	0	0	0	0	1	0	1	1
2031	61	124	79	180	74.8182	23.4807	80	82	0.97561	20.7	21.8	20.2	1.08	2	8	5.6	87	3.89	315	<7.5	478.4	1.14839	15530	5015	205	49	95	100	1.15	18	28	465	4.872	1.98035	0.809	27	0	0	1	0	1	1	1	1	0	0	1	1
2032	45	129	87	180.34	69.5455	21.7437	72	81	0.888889	12.8	10.2	12.8	0.8	0	0	5.3	80	1.64	109	<7.5	579.727	0.585		1760	197	117	82	92	0.81	54	39	480	2.661	1.8768	0.27	8	0	0	0	0	0	0	0	0	0	0	1	1
2033	64	130	80	168	70.9091	25.5465	90	95	0.947368	35.7	38.5	28.7	1.34	2	8	5.5	85	11.74	738	22.9	406.266	1.00292	22680	14798	162	69	48	100	1.28	19	21	468	11.22	6.26434	1.07	23	1	1	1	0	0	0	0	1	0	0	1	1
2034
2035	55	121	85	179	84.1818	26.7154	98	96	1.02083	35.1	44.6	33.1	1.35	1	7	5.2	95	14.98	725	22	390.716	6.4675	18665	17791	201	196	45	117	1.06	17	18	192	14.497		10.6	16	1	0	1	0	1	0	1	1	0	1	1	1
2036	63	138	84	168	80.6818	29.0674	90	92	0.978261	27.1	29.4	28.5	1.03	2	0	4.7	90	11.25	410	14.1	498.928	1.466	17930	11447	190	53	95	84	1.06	17	21	360	8.944	5.2381	0.7	16	0	0	0	0	0	0	0	0	0	0	1	1
2037	60	112	73	175	69.3636	23.0306	80	82	0.97561	23.9	23.7	24.3	0.97	4	14	5.1	91	5	344	8.4	458.15	0.530345	20715	5239	178	84	81	80	0.94	28	45	< 20.0	4.911	4.21165	39.5	19	1	0	0	0	1	1	0	1	1	0	1	1
2038	54	109	55	170.18	88.5455	30.5067	88	99	0.888889	26	29.5	30	0.98	1	0	5.5	87	8.6	437	24.1	509.259	5.35667	17805	9534	277	89	131	128	1.09	20	28	467	10.067		1.48	11	0	0	1	0	1	1	0	1	0	1	1	1
2039	59	114	75	180.34	73	22.3967	80	86	0.930233	20.8	19.9	21.7	0.92	2	6	4.7	86	5.8	404	<7.5	428.446	0.47697	16680	4434	168	99	45	103	1.14	28	28	256	3.134	3.37654	0.291	18	1	0	0	0	1	1	0	1	0	0	1	1
2040	59	139	73	170	62.1364	21.8623	71	79	0.898734	12.3	7	14	0.5	1	2	4.7	79	1.59	103	<7.5	644.571	0.246	15660	3270	120	61	76	32	0.89	18	17	264	4.039	11.5567	0.2	11	0	0	0	0	1	0	0	1	0	0	1	1
2041	57	127	79	172.7	71.9091	24.5159	85	93	0.913978	25.5	30.5	26.7	1.14	1	4	5	105	7.51	414	<7.5	383.516	0.438382	27830	7541	203	58	50	141	1.04	32	22	454	7.646	74.8808	1.58	17	1	0	0	0	0	0	1	1	0	0	1	1
2042	55	150	94	188	81.6818	23.4995	81	87	0.931034	18.6	20.4	17.3	1.18	1	0	4.6	88	3.18	328	16.4	501.422	0.451216	18770	3359	198	128	76	96	1.27	21	35	291	5.606	3.74609	1.24	24	0	0	0	0	0	1	1	1	0	0	1	1
2043	57	166	64	198	88.1818	22.8716	80	93	0.860215	22.6	24.4	24.3	1	1	2	5.5	83	6.23	298	<7.5	510.551	0.206744	19925	3306	171	142	63	80	1.07	15	19	463	2.445	5.66182	0.2	15	0	0	0	0	1	1	0	1	0	1	1	1
2044	50	114	68	168	83.1364	29.9517	93	93	1	33.7	44.3	31.5	1.41	1	1	5	109	14.23	599	19.9	296.74	0.651087	29875	14932	153	101	52	81	1.01	11	35	226	10.168	4.09813	0.587	21	0	0	1	0	0	0	0	0	0	0	1	1
2045	47	135	78	183	73.6364	22.3583	79	87	0.908046	22.4	22.3	24.5	0.91	0	1	5.3	90	23.25	1370	20.9	442.08	0.752037	17835	5950	170	156	71	68	0.98	17	15	266	5.275	10.4509	0.609	21	1	0	0	0	1	0	1	1	1	0	1	1
2046	53	138	87	183	74.3636	22.5791	76	85	0.894118	18.7	23.3	18.1	1.29	1	0	5.6	91	4.51	241	<7.5	422.929	0.601429	18530	4130	191	78	96	79	0.96	24	24	391	7.217	5.50768	0.489	4	0	0	0	0	1	0	0	1	0	1	1	1
2047														0
2048	71	144	65	167	68.2727	24.8922	86	94	0.914894	32.4	40.5	32.1	1.26	3	8	5.6	109	7.6	755	15.4	481.93	1.69053	20285	4796	203	117	47	133	1.04	24	21	292	20.723	6.95409	4.14	14	1	1	1	0	1	0	0	1	0	1	1	1
2049	59	124	67	173	68.3636	23.2264	73	87	0.83908	11.7	9.8	13.7	0.72	1	10	4.9	87	2.18	146	<7.5	482.372	0.447952	16175	2856	169	52	67	92	1.04	21	27	606	2.164	3.54859	2.57	28	1	0	0	0	0	1	1	1	1	0	1	1
2050	63	109	71	188	91.5	26.3241	97	90	1.07778	30.5	37.8	32.8	1.15	3	7	5.5	101	10.37	569	10.1	416.676	0.912	19315	11409	137	45	72	56	0.96	24	14	325	10.931	9.19545	20.5	26	1	0	0	0	0	1	0	1	0	0	1	1
2051	47	112	66	180.34	86.5455	27.0588	90	101	0.891089	24.8	31.2	28.5	1.09	0	8	5.2	92	5.89	361	<7.5	461.269	0.6962	23075	5949	207	106	49	137	1.2	20	15	419	7.567	7.5016	1.54	16	1	0	0	0	1	1	1	1	0	0	1	1
3001	46	111	77	173	108.909	37.0016	112	110	1.01818	34.7	45.8	31.6	1.45	0	9	6.8	117	24.71	1099	34.7	279.887	1.35841	28955	33284	222	120	37	161	1.1	20	39	321	24.586	4.05944	17.6	4	1	0	0	0	1	1	1	1	1	0	2	1
3002	55	130	80	167.64	99.9091	36.1492	104	105	0.990476	31.4	40.6	31.5	1.29	1	8	6.5	103	11.05	831	16.9	359.494	5.24625	21230	23702	201	161	51	118	1.13	31	17	369	18.769	3.33874	0.825	16	0	1	0	0	0	0	0	0	1	1	2	1
3003	64	120	80	175.26	113.182	37.4679	108	110	0.981818	39.5	50.7	38.6	1.31	2	4	6.7	111	27.85	1791	36	295.45	0.682203	30170	24795	232	171	44	154	1.17	24	40	226	30.291	3.7929	5.54	19	0	1	1	0	0	0	0	0	1	0	2	1
3004	61	139	68	183	129.364	39.2789	134	125	1.072	40.3	52.9	38.4	1.38	2	10	7.1	143	29.3	1341	39.6	167.373	0.554186	35440	15332	124	102	34	70	1.05	7	21	182	39.213	6.79739	3.24	7	0	1	0	0	0	1	0	1	0	1	2	1
3005	63	111	68	172	105.409	36.2301	108	103	1.04854	40.2	50.3	37.9	1.33	3	4	6.6	111	52.44	2387	50	333.218	1.4768	22465	16808	123	162	26	65	1.12	15	19	337	39.136	3.25718	42.3	12	0	0	0	1	0	0	0	0	0	0	2	1
3006	54	122	69	170.18	104.545	36.706	110	110	1	35.3	44.8	33.8	1.32	1	8	6.8	121	65.43	1787	51.2	194.165	2.6725	36860	65505	201	159	35	134	1.09	16	29	283	50.99	2.23135	11.2	14	0	0	1	0	1	0	0	1	0	0	2	2
3007	54	135	86	175	107	35.5268	109	107	1.01869	36.1	44.6	34.8	1.28	1	2	6.5	104	44.5	1261	36.5	318.342	0.29	32675	23169	80	45	43	28	1.03	35	18	266	56.299	3.80711	4.3	9.1	0	1	0	0	0	0	0	0	0	0	2	1
3008	61	147	93	175	132.182	40.64	125	119	1.05042	38.3	49.3	40.1	1.23	3	18	6.7	201	240.99	3135	122.1	243.833	4.22077	33480	31346	144	457	43	74	1.43	24	52	96.5	48.884	8.48142	2.6	16	0	1	1	1	0	0	0	0	1	0	2	2
3009	43	129	61	170.18	99.0909	34.7909	92	98	0.938776	25.4	33.7	22.3	1.51	0	11	6.5	111	37.31	1440	27.8	373.239	3.40714	20570	10226	170	252	48	72	1.19	26	41	246	5.247	2.51405	0.928	11	0	0	1	0	0	0	0	0	0	0	2	2
3010	55	140	88	180	113.182	35.5206	110	109	1.00917	40.8	49	42.4	1.16	1	18	5.7	96	35.94	1301	25.6	449.606	1.30387	21835	12855	182	141	53	101	1.25	20	30	264	54.347	36.2181	7.85	25	1	1	0	0	1	1	1	1	0	0	1	1
3011	61	133	62	182.88	131.227	39.897	130	123	1.05691	43.5	54	41.8	1.29	4	0	6.8	134	12.31	708	13.8	311.267	0.127975	36490	5075	151	82	58	77	1.05	14	18	278	75.408	2.39067	4.94	10	0	1	1	1	1	0	0	1	1	1	2	2
3012	57	140	80	180.34	106.818	33.3972	105	111	0.945946	32.4	39.8	34.1	1.17	1	10	6.6	113	14.75	510	14	320.368	1.2145	14645	9222	158	97	52	87	0.99	49	58	268	41.353	5.08595	16.4	9	0	1	1	0	1	1	0	1	0	0	2	1
3013	60	127	82	187.96	102.682	29.5537	108	109	0.990826	36.5	44.3	35.4	1.25	5	8	6.5	131	16.39	639	17.2	399.986	0.225294	30275	4852	136	88	50	68	1	18	24	609	17.58	4.35216	3.89	24	0	1	1	1	1	0	1	1	1	1	2	2
3014	65	157	75	185.42	132.273	39.1206	139	119	1.16807	49.2	63.1	47.4	1.33	2	11	6.8	111	23.82	1211	18.2	394.422	1.51451	26545	14127	141	90	50	73	0.96	11	22	155	66.42	3.26866	2.03	18	0	1	1	0	0	0	0	0	0	1	2	2
3015	59	138	81	185.42	131.045	38.7577	120	115	1.04348	41.9	51.9	41.7	1.24	1	13	7.3	149	27.66	1516	28.4	307.691	0.472414	43830	9087	141	169	50	57	1.5	19	29	373	40.597	16.2959	4.54	3	0	0	0	0	0	0	0	0	0	1	2	2
3016	50	139	91	175	103.409	34.3346	105	101	1.0396	40.1	54.4	34.2	1.59	1	8	6.5	112	20.07	844	35	410.652	0.605065	28565	9848	210	138	56	126	1.22	42	89	124	19.82	4.44863	6.19	4	0	1	1	0	1	1	0	1	0	1	2	1
3017	61	139	76	178	125.273	40.2036	127	120	1.05833	44.1	56.1	44.1	1.27	3	18	6.1	99	29.44	1235	56.3	373.288	0.702698	35115	13645	162	118	58	80	1.7	25	51	97.3	62.476	3.69355	8.59	23	0	1	1	1	1	0	0	1	1	0	2	2
3018	52	126	88	180	112.727	35.378	101	104	0.971154	36.4	45.4	32.6	1.39	1	14	7	102	14.48	834	31	379.295	0.75	25870	17286	144	125	32	87	0.93	30	51	290	27.978	6.16014	5.37	26	0	1	0	0	0	0	0	0	1	0	2	1
3019	56	151	70	173	99.5455	33.8203	111	106	1.04717	33.4	42.2	33.3	1.27	2	8	6.8	124	11.7	712	24.1	377.085	0.485333	30570	7452	9.3	93	47	46	0.96	14	22	270	14.742	3.42782	4.25	23	0	1	0	0	1	0	0	1	0	0	2	1
3020	63	144	98	183	118.182	35.8837	116	105	1.10476	58.8	49.6	30.1	1.65	5	18	6.8	109	52.83	1721	118.1	274.305	2.933	25330	30698	108	98	56	32	0.88	25	35	141	33.866	7.27156	5.02	4	0	1	1	1	1	1	1	1	1	1	2	1
3021	60	127	60	183	124.182	37.7055	130	106	1.22642	47.5	59.8	45	1.33	2	2	6.7	93	13.89	751	21.2	298.148	1.27472	25430	19726	138	152	37	71	0.88	17	26	94.6	68.364	15.3223	2.69	13	0	1	1	0	0	0	0	0	0	1	2	1
3022	64	118	70	173	111.091	37.7429	116	113	1.02655	39.6	50.4	36.4	1.38	5	17	7.1	104	22.94	1410		333.337	1.6007	21760	18469	202	156	45	126	1.44	53	72	181	21.132	0.452012	3.81	26	0	1	1	0	0	1	1	1	0	1	2	2
3023	57	124	63	185.42	110.727	32.7484	108	104	1.03846	32.6	39.6	32.2	1.23	3	18	7.1	111	24.89	1499		358.43	0.471579	22780	11560	191	146	59	103	1.27	25	40	163	14.22	4.29666	3.69	12	0	1	1	1	0	1	1	1	1	1	2	2
3024	58	132	74	170.18	99.4545	34.9186	109	102	1.06863	34.6	47.6	31.3	1.52	4	10	6.4	110	36.33	1787		316.568	2.63654	21190	33060	100	116	32	45	1.25	12	37	267	24.144	2.19891	1.31	10	0	1	1	1	0	0	0	0	0	0	2	2
3025	57	134	84	182.88	121.364	36.8982	121	115	1.05217	39.2	53.5	31.4	1.7	1	1	6.9	159	19.69	986	40.4	281.506	0.181212	50355	8212	188	171	37	117	0.95	19	33	297	28.326	3.20574	9.36	4	1	1	1	0	1	0	0	1	1	0	2	1
3026	55	137	92	175	99.3182	32.9763	109	107	1.01869	35.7	47.1	32.5	1.45	1	4	6.7	130	11.93	573	N/A	314.753	0.186429	37210	9994	192	108	45	125	1.09	15	33	387	12.21	6.72816	10.6	22	0	1	1	0	0	0	0	0	0	1	2	2
3027	47	140	70	170	91.8182	32.3057	98	99	0.989899	30.5	40.7	29.1	1.4	0	1	6.5	114	18.3	675	39.4	390.049	0.648421	24015	16838	269	91	68	183	1.29	25	35	429	16.016	3.47719	4.8	23	0	0	1	0	0	0	0	0	0	0	2	1
3028	58	112	75	178	100.182	32.1512	105	105	1	35.1	44.9	32.3	1.39	1	7	7.3	123	10.99	669	N/A	365.222	0.228	37035	8687	185	90	41	126	1.04	16	39	290	19.312	6.5812	2.09	10	0	1	1	0	0	0	0	0	0	0	2	2
3029	54	166	77	170	97.2727	34.2249	111	107	1.03738	37.4	48.3	37.3	1.29	1	2	6.9	116	27.91	1192	42.5	233.342	0.348696	25880	8197	178	249	39	89	1.39	42	59	227	37.76	37.4678	2.23	10	0	1	1	0	1	0	0	1	0	0	2	1
3030	61	192	98	170.18	104.818	36.8017	109	103	1.05825	38.6	49.7	35.9	1.39	3	9	6.8	116	29.91	566	15.3	314.269	2.2525	28490	24343	176	77	59	102	1.09	21	28	557	21.732	2.77916	19.5	4	0	1	0	0	0	0	0	0	1	0	2	2
3031	62	170	85	168	96.5455	34.7826	101	103	0.980583	33.6	43.1	32.1	1.35	4	8	7.1	130	22.8	814	19.5	280.325	0.405802	48345	12072	129	74	39	75	1.12	22	38	441	20.914	5.46961	< 0.20	22	0	1	1	1	0	0	0	0	0	0	2	2
3032	65	136	75	176	100.227	32.901	118	107	1.1028	43	54.6	40.7	1.34	2	5	6.8	117	18.55	1443	41.2	324.488	0.0733929	40030	10393	144	194	40	65	1.14	47	24	162	43.48	12.472	3.24	27	0	1	1	0	0	0	0	0	1	1	2	1
3033	57	140	70	183	102.909	31.2464	109	105	1.0381	33.9	43.4	29.6	1.46	1	9	7	88	4.02	381	<7.5	452.821	0.322603	30640	5657	93	113	31	39	1.06	30	28	256	9.75	7.36402	3.18	14	0	1	1	0	1	0	0	1	0	1	2	2
3034	60	113	57	170	95.9091	33.7451	109	105	1.0381	35.7	44.7	35.3	1.27	2	7	6.5	96	8.05	702	<7.5	419.558	1.54056	21450	16723	212	258	32	128	1.05	16	25	204	15.89	2.88399	4.86	20	0	1	1	0	1	0	0	1	1	1	2	2
3035	66	134	75	171	107.455	37.3664	117	111	1.05405	39.3	49.9	38.1	1.31	2	9	6.6	122	15.93	1049	51.6	430.325	0.342979	35900	8016	118	149	38	50	1.06	31	15	233	36.064	2.4641	2.82	25	0	1	1	0	0	0	0	0	0	1	2	2
3036	65	141	80	173	102.909	34.9631	107.5	110	0.977273	37.2	48.9	31.4	1.56	8	7	6.6	121	27.36	1129	76	253.614	0.643778	40455	23026	198	119	52	122	1.14	26	57	259	48.202	4.54758	0.772	22	1	1	1	1	0	0	0	1	0	0	2	2
3037	61	140	101	170	87.5455	30.8024	95	101	0.940594	32.9	40.7	36.7	1.11	2	13	7.4	263	48.84	1225	42.1	326.158	0.2875	53560	12853	140	166	67	40	1.11	32	32	190	15.312		0.523	8	0	1	1	0	1	0	0	1	0	0	2	1
3038	59	142	89	170	93.1364	32.7695	93	99	0.939394	27.2	33.4	27.2	1.23	5	25	7	131	16.62	781	25.2	342.638	0.258514	44870	7025	168	87	47	104	0.82	31	36	259	9.434	10.4319	4	27	1	1	1	1	1	1	0	1	1	0	2	2
3039	60	166	74	180	130.318	40.8986	133	101	1.31683	39.3	53.3	33.4	1.6	5	10	8.3	169	40.07	1576	55.3	244.163	0.331039	47615	18831	187	235	35	105	1.11	22	58	193	40.476	3.98488	1.16	20	0	1	1	1	0	0	0	0	0	0	2	2
3040	57	128	72	155	76.5455	32.397	97	92	1.05435	33.9	44.3	31.9	1.39	4	5	6.6	126	32.86	1092	32.1	333.357	0.4665	28855	15523	149	106	51	77	0.63	37	81	593	19.266	11.6824	0.266	10	0	0	0	0	1	1	0	1	0	0	2	2
3041	51	144	89	183	126.409	38.3818	110	107	1.02804					2	12	6.6	130	34.25	1129	57	47.9788	1.20761	31705	19128	121	134	39	55	1.04	33	59	104	30.054	7.985	1.07	28	0	1	1	0	0	0	1	1	1	0	2	1
3042	54	162	84	182	113.273	34.7721	110	108	1.01852	33.9	42	31.7	1.32	1	6	7.2	91	10.53	798	34.2	450.292	0.00508772	31590	3723	180	91	51	111	0.87	18	41	213	20.634	9.74965	0.921	23	0	1	1	0	0	0	0	0	1	1	2	2
3043	58	137	94	175	90.9091	30.1842	92	93	0.989247	32.5	40.9	33.4	1.22	1	3	6.7	100	3.36	348	10.3	460.717	0.116767	25855	4102	124	61	57	55	1.34	28	37	227	10.818	19.7891	21.8	10	0	1	1	0	0	0	0	0	0	0	2	1
3044	58	133	82	175	97.0909	32.2368	94	97	0.969072	23.2	29.6	24.2	1.22	1	8	6.9	146	3.4	579	15.2	273.805	0.145882	44515	4384	131	86	33	81	0.91	20	33	172	4.702	6.57051	3.49	26	0	1	0	0	0	0	0	0	0		2	2
3045	60	116	74	175	104.955	34.8477	102	108	0.944444	38.5	50.7	35.5	1.43	2	8	6.5	134	30.18	1115	29.1	319.013	0.787216	38635	20614	158	72	46	98	0.78	30	52	325	38.856	5.2194	< 0.20	8	1	0	0	0	1	0	1	1	0	0	2	2
3046	53	135	83	190.5	144.682	40.539	123	112	1.09821	36	45.3	29.1	1.56	2	25	6.6	116	32.12	738	44.1	206.154	0.629531	23310	18914	205	333	50	112	1.14	23	40	77	24.488	5.31034	7.1	8	0	1	1	0	0	0	1	1	1	0	2	2
3047	59	149	86	168	107.227	38.631	120	107	1.1215	32.6	43.8	31	1.37	3	10	6.5		18.37	639	22.8	221.835	0.604545	42555	6555	128	132	40	62	0.88	11	21	196	21.758	17.1292	1.38	18	0	1	1	0	0	1	1	1	1	0	2	2
3048	54	118	73	176	108.136	35.4973	109	106	1.0283	38.7	51.8	36.5	1.42	1	22	7	145	40.89	1470	51.6	258.854	0.647625	42920	16205	244	319	58	148	1.06	13	30	129	30.198	3.59682	11.6	12	0	1	1	0	0	1	1	1	1	0	2	2
3049	61	130	86	190	129.227	36.3995	113	112	1.00893	41.5	54.2	36.8	1.47	2	6	7.2	145	22.79	1370	59.7	331.001	0.333797	40930	8474	120	58	43	65	0.9	13	36	147	25.226	2.66418	2.87	3	0	1	1	0	0	0	0	0	1	0	2	2
3050	50	119	73	177	97.2727	31.5714	97	99	0.979798	29.5	35.2	29.4	1.2	1	13	7.2	160	16.97	768	45.4	292.294	0.430833	42930	6291	187	432	28	93	0.88	19	42	278	9.778	2.92661	3.55	5	0	0	0	0	0	1	0	1	1	0	2	2

## Sheet: Key
Abbreviation and units of measurements are as in Table 1
